# Supplementary material for: Genome-wide association studies of body size traits in Tibetan sheep
Source: BMC Genomics. 2024 Jul 30;25:739. doi: 10.1186/s12864-024-10633-3 (PMC11290296; doi:10.1186/s12864-024-10633-3)
Supplement: Supplementary file 5 — Supplementary Material 5 [file 12864_2024_10633_MOESM5_ESM.xlsx]

## Sheet: Table S1
Table S1. Summary of the statistics of eight phenotypes of two Tibetan sheep breeds
Breeds	Gender	BW（Mean±SD, kg）	BH（Mean±SD, cm）	BL（Mean±SD, cm）	CC（Mean±SD, cm）	CW（Mean±SD, cm）	CD（Mean±SD, cm）	WW（Mean±SD, cm）	PC（Mean±SD, cm）	No.
plateau-type	males	45.60±8.71	70.93±3.99	68.51±5.87	94.81±7.00	21.38±1.75	32.48±2.94	13.95±1.01	7.54±0.47	56
	females	37.40±7.78	66.62±4.25	65.63±4.04	86.94±7.29	21.45±1.57	32.15±2.99	13.97±1.18	7.10±0.33	59
Zhashijia	males	39.48±10.66	72.68±5.15	68.50±4.80	93.07±6.77	24.20±2.80	33.83±2.76	13.22±0.94	7.95±0.77	20
	females	37.54±6.17	70.50±4.40	64.02±5.25	92.46±5.84	20.80±1.86	30.79±2.32	13.82±1.08	7.30±0.42	58
BW=body weight; BH=body height; BL=body length; CC=chest circumference; CW=chest width; CD=chest depth; WW=waist angle width; PC=pipe circumference
