# Supplementary material for: Genome-wide association studies of body size traits in Tibetan sheep
Source: BMC Genomics. 2024 Jul 30;25:739. doi: 10.1186/s12864-024-10633-3 (PMC11290296; doi:10.1186/s12864-024-10633-3)
Supplement: Supplementary file 6 — Supplementary Material 6 [file 12864_2024_10633_MOESM6_ESM.xlsx]

## Sheet: Sheet1
Table S2.Correlation analysis among eight phenotypic traits
		BW	BH	BL	CC	CD	CW	WW	PC
BW	Pearson	1	0.592**	0.576**	0.732**	0.589**	0.361**	0.561**	0.359**
	Sig. (bilateral)		1.23945e-19	1.85245e-18	1.05579e-33	2.21129e-19	2.44199e-07	2.19799e-17	2.97387e-07
	N	193	193	193	193	193	193	193	193
BH	Pearson	0.592**	1	0.618**	0.669**	0.575**	0.471**	0.442**	0.434**
	Sig. (bilateral)	1.23945e-19		1.02787e-21	1.8731e-26	2.12533e-18	4.95538e-12	1.25831e-10	2.95814e-10
	N	193	193	193	193	193	193	193	193
BL	Pearson	0.576**	0.618**	1	0.537**	0.597**	0.505**	0.421**	0.376**
	Sig. (bilateral)	1.85245e-18	1.02787e-21		8.67933e-16	5.46105e-20	7.32729e-14	1.08176e-09	7.0657e-08
	N	193	193	193	193	193	193	193	193
CC	Pearson	0.732**	0.669**	0.537**	1	0.591**	0.461**	0.551**	0.467**
	Sig. (bilateral)	1.05579e-33	1.8731e-26	8.67933e-16		1.54544e-19	1.49283e-11	9.50529e-17	7.19852e-12
	N	193	193	193	193	193	193	193	193
CD	Pearson	0.589**	0.575**	0.597**	0.591**	1	0.726**	0.536**	0.331**
	Sig. (bilateral)	2.21129e-19	2.12533e-18	5.46105e-20	1.54544e-19		6.47435e-33	9.64295e-16	2.57068e-06
	N	193	193	193	193	193	193	193	193
CW	Pearson	0.361**	0.471**	0.505**	0.461**	0.726**	1	0.241**	0.412**
	Sig. (bilateral)	2.44199e-07	4.95538e-12	7.32729e-14	1.49283e-11	6.47435e-33		0.000735894	2.74426e-09
	N	193	193	193	193	193	193	193	193
WW	Pearson	0.561**	0.442**	0.421**	0.551**	0.536**	0.241**	1	0.081
	Sig. (bilateral)	2.19799e-17	1.25831e-10	1.08176e-09	9.50529e-17	9.64295e-16	0.000735894		0.260255
	N	193	193	193	193	193	193	193	193
PC	Pearson	0.359**	0.434**	0.376**	0.467**	0.331**	0.412**	0.081	1
	Sig. (bilateral)	2.97387e-07	2.95814e-10	7.0657e-08	7.19852e-12	2.57068e-06	2.74426e-09	0.260255
	N	193	193	193	193	193	193	193	193
Note:**. Significantly correlated at the 0.01 level (bilateral).
