# Supplementary material for: Genome-wide association studies of body size traits in Tibetan sheep
Source: BMC Genomics. 2024 Jul 30;25:739. doi: 10.1186/s12864-024-10633-3 (PMC11290296; doi:10.1186/s12864-024-10633-3)
Supplement: Supplementary file 7 — Supplementary Material 7 [file 12864_2024_10633_MOESM7_ESM.xlsx]

## Sheet: Sheet1
Table S3. 193 samples mapping and coverage
Samples	Clean reads	Mapping reads	Mapping rate	Properly paired reads	Properly paired ratio	Mean depth	Coverage >= 1X	Coverage >= 5X	Coverage >= 10X	Coverage >= 20X	Coverage >= 30X	Coverage >= 50X
PT01	199935160	199532346	99.8	199409628	99.74	11.2942	99.22	88.67	51.5	4.37	0.37	0.16
PT02	202175640	201634239	99.73	201548532	99.69	11.4563	99.41	93.98	58.87	1.9	0.28	0.15
PT03	202889850	202246337	99.68	202153012	99.64	11.4914	99.41	93.99	59.22	1.96	0.3	0.17
PT04	185959210	185496979	99.75	185399992	99.7	10.495	98.85	84.11	44.56	3.76	0.36	0.16
PT05	204384542	203927243	99.78	203841724	99.73	11.5811	99.4	94.14	59.9	2.01	0.28	0.15
PT06	221946120	221325401	99.72	221188362	99.66	12.5113	99.23	89.77	57.2	7.52	0.65	0.19
PT07	193224258	192839095	99.8	192753404	99.76	10.958	99.41	92.98	53.58	1.33	0.27	0.15
PT08	193525328	193160606	99.81	193040256	99.75	10.9288	99.08	86.81	48.5	4.13	0.38	0.16
PT09	198006174	197577746	99.78	197488496	99.74	11.2297	99.4	93.49	56.61	1.63	0.27	0.15
PT10	195143044	192983956	98.89	192886822	98.84	10.9694	99.4	93.24	55.37	1.5	0.27	0.15
PT11	199501360	198984077	99.74	198893102	99.7	11.3062	99.41	93.73	57.59	1.67	0.27	0.15
PT12	194320136	193960508	99.81	193883818	99.78	11.0215	99.4	92.94	54.41	1.58	0.27	0.15
PT13	202653502	202220239	99.79	202129380	99.74	11.4842	99.4	94.05	59.44	1.97	0.28	0.16
PT14	193071518	192474762	99.69	192362848	99.63	10.8831	98.94	84.75	45.54	3.95	0.39	0.17
PT15	204369110	203966276	99.8	203876276	99.76	11.5907	99.45	94.54	61.68	2.22	0.28	0.15
PT16	203911842	203487453	99.79	203400962	99.75	11.5648	99.42	94.21	60.22	2.01	0.27	0.15
PT17	197163654	196716989	99.77	196582654	99.71	11.126	99.05	86.9	49.18	4.41	0.37	0.15
PT18	194062160	193549529	99.74	193455286	99.69	11.0337	98.78	84.53	47.4	5.09	0.46	0.16
PT19	201714046	201218213	99.75	201129338	99.71	11.4351	99.45	94.08	59.18	1.85	0.26	0.15
PT20	182191930	181424171	99.58	181303984	99.51	10.2541	98.93	84	42.99	3.09	0.32	0.16
PT21	181603430	181242394	99.8	181149388	99.75	10.2609	98.79	83.35	42.92	3.34	0.32	0.15
PT22	201649442	200988641	99.67	200897086	99.63	11.4227	99.44	94.3	60.71	2.18	0.29	0.15
PT23	200523468	200136600	99.81	200049808	99.76	11.3702	99.41	93.75	58.43	1.89	0.28	0.16
PT24	191299122	190793513	99.74	190704692	99.69	10.8418	99.42	92.96	53.52	1.31	0.25	0.15
PT25	204183174	203761306	99.79	203671566	99.75	11.5779	99.42	94.21	60.44	2.16	0.29	0.15
PT26	201949382	201528725	99.79	201444824	99.75	11.4526	99.44	94.15	60.23	2.25	0.3	0.16
PT27	204891994	204488217	99.8	204395024	99.76	11.6197	99.43	94.24	60.26	2.03	0.31	0.17
PT28	191064904	190674244	99.8	190592794	99.75	10.836	99.38	92.66	53.19	1.38	0.25	0.14
PT29	197826068	197359627	99.76	197269170	99.72	11.2149	99.44	93.88	57.87	1.74	0.28	0.15
PT30	200211926	199778292	99.78	199687576	99.74	11.349	99.42	93.93	58.91	1.9	0.3	0.16
PT31	193067390	192536568	99.73	192449318	99.68	10.9411	99.43	93.45	55.88	1.51	0.26	0.15
PT32	195684778	195184223	99.74	195103458	99.7	11.0912	99.41	93.43	56.43	1.64	0.27	0.15
PT34	203055856	202587798	99.77	202494794	99.72	11.5126	99.44	94.13	60.09	2.09	0.29	0.16
PT35	205720744	205351470	99.82	205263676	99.78	11.6681	99.45	94.42	61.26	2.26	0.32	0.17
PT36	198989866	198404862	99.71	198308548	99.66	11.2723	99.45	93.87	57.73	1.66	0.29	0.16
PT37	206569512	206052403	99.75	205956824	99.7	11.7096	99.46	94.56	61.82	2.16	0.3	0.16
PT38	202847844	202470748	99.81	202381080	99.77	11.5022	99.45	94.08	59	1.87	0.3	0.17
PT39	204404704	203944092	99.77	203844946	99.73	11.589	99.45	94.5	61.21	2.1	0.3	0.16
PT40	205825248	205407359	99.8	205317818	99.75	11.6717	99.43	94.34	61.36	2.21	0.28	0.15
PT41	196258450	195874323	99.8	195786696	99.76	11.1315	99.41	93.47	55.82	1.47	0.27	0.15
PT42	208155082	207551094	99.71	207456744	99.66	11.7931	99.46	94.79	63.54	2.52	0.29	0.15
PT43	205819066	205388345	99.79	205292176	99.74	11.669	99.45	94.41	61.21	2.2	0.3	0.16
PT44	192391452	191924696	99.76	191833690	99.71	10.9068	99.42	93.41	55.8	1.55	0.27	0.15
PT45	190886432	190456907	99.77	190377634	99.73	10.8216	99.41	93.01	54.3	1.44	0.26	0.15
PT46	195563258	195155962	99.79	195070884	99.75	11.0899	99.38	93.16	57.11	1.94	0.28	0.15
PT47	221828120	220999942	99.63	220852420	99.56	12.4919	99.22	90.07	57.69	7.45	0.61	0.18
PT48	197045244	196680076	99.81	196595142	99.77	11.1617	99.41	93.3	56.39	1.66	0.28	0.16
PT49	198711320	198348648	99.82	198266536	99.78	11.2621	99.39	93.51	57.55	1.79	0.27	0.15
PT50	185906922	185669748	99.87	185629028	99.85	10.551	99.45	93.61	51.32	1.12	0.23	0.13
PT51	199059962	198891826	99.92	198842588	99.89	11.2975	99.47	95.1	58.76	1.65	0.27	0.15
PT52	191301976	190711074	99.69	190664502	99.67	10.8329	99.45	94.21	54.32	1.31	0.25	0.15
PT53	186575052	186269862	99.84	186205416	99.8	10.5565	99.13	85.6	45.09	3.56	0.35	0.15
PT54	192266736	191789129	99.75	191739958	99.73	10.8929	99.46	94.45	55.53	1.4	0.27	0.15
PT55	203596884	202718004	99.57	202668118	99.54	11.5151	99.46	95.67	62.92	2.23	0.27	0.14
PT56	204529546	204110641	99.8	204063936	99.77	11.5977	99.49	95.65	62.35	2.16	0.28	0.15
PT57	200965002	200273691	99.66	200219680	99.63	11.377	99.48	95.34	60.72	1.96	0.28	0.15
PT58	172001040	171676887	99.81	171632776	99.79	9.7491	99.4	90.95	41.57	0.69	0.22	0.14
PT59	197915160	197524891	99.8	197475712	99.78	11.2219	99.45	94.93	58.56	1.66	0.26	0.14
PT60	198575696	198054516	99.74	198007622	99.71	11.2509	99.45	95.06	58.37	1.65	0.28	0.15
PT61	204417548	204226689	99.91	204180242	99.88	11.6024	99.47	95.33	59.94	1.88	0.28	0.15
PT62	170348406	169928157	99.75	169846412	99.71	9.6719	99.13	82.54	36.21	1.7	0.24	0.14
PT63	205316220	205105261	99.9	205055530	99.87	11.6525	99.49	95.7	62.37	2.05	0.29	0.15
PT64	213281400	212944364	99.84	212859998	99.8	12.0682	99.34	90.53	56.73	6.81	0.57	0.18
PT65	175481262	175281952	99.89	175201214	99.84	9.9847	99.34	86.8	41.11	1.81	0.24	0.14
PT66	206008742	205637218	99.82	205589586	99.8	11.6797	99.46	95.42	61.39	2.03	0.28	0.15
PT67	198529972	198202982	99.84	198155182	99.81	11.2592	99.47	94.94	57.75	1.56	0.26	0.15
PT68	194006302	193637091	99.81	193590536	99.79	10.9995	99.48	94.6	55.94	1.43	0.27	0.15
PT69	186710520	186417954	99.84	186329536	99.8	10.6139	99.33	87.43	44.98	2.8	0.29	0.15
PT70	196485104	196180905	99.85	196136170	99.82	11.1443	99.45	94.58	56.27	1.53	0.27	0.15
PT71	193343298	193122637	99.89	193072868	99.86	10.9711	99.46	94.39	54.97	1.38	0.27	0.15
PT72	184872104	184640231	99.87	184514224	99.81	10.5107	99.41	88.88	45.41	2.27	0.28	0.15
PT73	169600346	169255486	99.8	169217108	99.77	9.614	99.39	90.84	41.43	0.69	0.21	0.13
PT74	202848288	202378164	99.77	202323854	99.74	11.4945	99.44	95.19	60.09	1.86	0.28	0.15
PT75	191601994	191229142	99.81	191182588	99.78	10.8617	99.45	94.06	53.8	1.32	0.27	0.15
PT76	177890340	177218901	99.62	177173700	99.6	10.063	99.4	92.43	47.84	0.96	0.23	0.13
PT77	169637462	169359012	99.84	169315394	99.81	9.6107	99.24	89.46	44.77	1.04	0.23	0.12
PT78	202138900	201587888	99.73	201538560	99.7	11.4517	99.47	95.44	60.71	1.9	0.3	0.16
PT79	194343332	193867043	99.75	193821818	99.73	11.0121	99.45	94.35	55.49	1.42	0.24	0.14
PT80	197092026	196917698	99.91	196873028	99.89	11.1875	99.45	94.57	56.66	1.49	0.25	0.14
PT81	206251164	205879139	99.82	205829872	99.8	11.6933	99.48	95.49	61.2	1.93	0.27	0.15
PT82	198111296	197776008	99.83	197728360	99.81	11.2326	99.43	94.59	56.95	1.59	0.27	0.15
PT83	206727454	206412841	99.85	206361794	99.82	11.7269	99.48	95.69	62.84	2.14	0.29	0.15
PT84	207713398	207363826	99.83	207316314	99.81	11.7818	99.46	95.7	63.53	2.33	0.3	0.16
PT85	194571408	194219741	99.82	194162272	99.79	11.0282	99.42	94.12	55.54	1.51	0.26	0.15
PT86	179321124	178976015	99.81	178881456	99.75	10.1944	99.35	87.12	42.16	1.95	0.24	0.14
PT87	207831088	207510763	99.85	207459998	99.82	11.7883	99.47	95.6	62.99	2.29	0.3	0.16
PT88	197448070	196988273	99.77	196943376	99.74	11.1909	99.47	94.95	58.35	1.8	0.3	0.16
PT89	200292564	199729384	99.72	199633230	99.67	11.374	99.47	91	52.49	3.82	0.33	0.16
PT90	193088144	192724274	99.81	192677608	99.79	10.9463	99.44	94.17	54.16	1.37	0.27	0.15
PT91	207298208	206784220	99.75	206736788	99.73	11.7494	99.48	95.67	63.03	2.29	0.28	0.15
PT92	166902086	166629986	99.84	166546492	99.79	9.4835	99.2	82.89	35.25	1.44	0.24	0.14
PT93	195889674	195571223	99.84	195527232	99.81	11.1112	99.45	94.78	57.47	1.58	0.24	0.14
PT94	190012926	189757171	99.87	189680864	99.83	10.7512	99.19	86.5	46.32	3.64	0.34	0.16
PT95	207210888	206761537	99.78	206702010	99.75	11.7142	99.46	95.42	62.03	2.15	0.32	0.17
PT96	204515272	204197019	99.84	204144472	99.82	11.5707	99.46	95.09	60.8	2.02	0.28	0.15
PT97	208038078	207813144	99.89	207758066	99.87	11.7809	99.46	95.49	63.09	2.38	0.29	0.16
PT98	199197298	198908953	99.86	198848402	99.82	11.2681	99.46	94.56	57.68	1.65	0.26	0.15
PT99	168656358	168449474	99.88	168405722	99.85	9.5476	99.36	90.27	40.88	0.69	0.21	0.12
PT100	196914518	196124710	99.6	196012818	99.54	11.1362	99.17	91.18	56.85	3.25	0.3	0.15
PT101	193541782	192786328	99.61	192673856	99.55	10.9453	99.19	90.86	54.98	2.86	0.29	0.15
PT102	200158020	198927057	99.39	198803632	99.32	11.2884	99.26	92.1	58.04	2.96	0.31	0.15
PT104	200362688	199715602	99.68	199599790	99.62	11.3397	99.19	91.43	57.36	3.26	0.29	0.14
PT105	204262500	203609634	99.68	203483992	99.62	11.5561	99.24	92.08	59.4	3.59	0.33	0.16
PT106	204877372	204240775	99.69	204125272	99.63	11.5972	99.22	92.14	59.7	3.5	0.32	0.15
PT107	204104352	203243609	99.58	203115704	99.52	11.5386	99.24	92.29	59.83	3.55	0.3	0.15
PT109	190819032	190249764	99.7	190141868	99.65	10.8033	99.14	90.35	53.02	2.31	0.28	0.15
PT110	208092174	207562685	99.75	207478966	99.71	11.7972	99.28	93.36	62.09	4.02	0.32	0.15
PT111	199303176	198673176	99.68	198586006	99.64	11.2892	99.28	93.1	58.75	2.81	0.28	0.15
PT112	201239142	200872644	99.82	200792172	99.78	11.4157	99.28	93.02	58.56	2.82	0.3	0.15
PT114	183825198	182865880	99.48	182786920	99.44	10.3898	99.18	90.97	50.74	1.74	0.25	0.13
PT115	182550850	181882959	99.63	181800840	99.59	10.3324	99.24	90.98	49.3	1.57	0.26	0.14
PT116	192542572	191647709	99.54	191564958	99.49	10.8894	99.2	91.39	53.92	2.37	0.28	0.14
PT117	198504920	197680504	99.58	197601640	99.54	11.2303	99.23	92.52	57.5	2.86	0.28	0.14
PT118	204837308	203802735	99.49	203711182	99.45	11.5712	99.24	93.37	61.3	3.46	0.3	0.15
PT119	197414068	196740068	99.66	196661610	99.62	11.1772	99.36	93.23	57.94	2.63	0.29	0.15
ZS01	190959814	190657496	99.84	190562954	99.79	10.8718	99.47	90.93	49.86	2.62	0.29	0.15
ZS02	186010752	185368587	99.65	185300196	99.62	10.5341	99.3	91.96	50.95	1.66	0.25	0.13
ZS03	192593738	192197246	99.79	192113410	99.75	10.9612	99.46	91.17	51	2.9	0.3	0.15
ZS04	202508128	201638346	99.57	201559106	99.53	11.4572	99.34	93.75	59.68	3.01	0.31	0.15
ZS05	196782670	195956304	99.58	195882574	99.54	11.1323	99.32	93.08	57.18	2.69	0.28	0.14
ZS06	193744392	193362102	99.8	193249538	99.74	10.9322	99.09	86.54	47.21	3.59	0.35	0.16
ZS07	179559604	179116512	99.75	179006364	99.69	10.1335	98.99	84.64	42.61	2.57	0.28	0.15
ZS08	191378402	190918571	99.76	190792954	99.69	10.8818	99.35	90.05	50.72	2.91	0.29	0.15
ZS09	186405338	185760503	99.65	185651918	99.6	10.5847	99.43	89.44	46.11	2.18	0.27	0.16
ZS10	202568332	201863530	99.65	201751412	99.6	11.4607	99.29	92.11	57.05	2.73	0.3	0.16
ZS11	198893046	198308544	99.71	198232298	99.67	11.2694	99.34	93.26	58.02	2.79	0.3	0.15
ZS12	196734812	196184518	99.72	196074024	99.66	11.1796	99.26	88.96	50.22	3.48	0.31	0.15
ZS13	207950634	207212896	99.65	207141704	99.61	11.7744	99.33	94.26	62.61	3.69	0.29	0.14
ZS14	203675550	201188636	98.78	201111568	98.74	11.4129	99.3	93.33	58.9	2.94	0.29	0.15
ZS15	185644788	185002129	99.65	184928954	99.61	10.5155	99.31	92.04	50.9	1.63	0.27	0.14
ZS16	161839940	161479281	99.78	161383910	99.72	9.1954	98.86	80.53	33.99	1.44	0.23	0.14
ZS17	200934154	200424487	99.75	200289248	99.68	11.4234	99.35	90.85	53.85	3.73	0.33	0.16
ZS18	187742360	187294222	99.76	187225904	99.72	10.6438	99.21	91.68	52.91	2.01	0.26	0.14
ZS19	196991788	196341441	99.67	196269716	99.63	11.1575	99.29	93.2	57.66	2.62	0.3	0.15
ZS20	201200846	200580316	99.69	200498358	99.65	11.3976	99.29	93.23	58.92	3	0.3	0.15
ZS21	193550482	193024092	99.73	192954438	99.69	10.9697	99.25	92.43	55.89	2.43	0.27	0.14
ZS22	205030844	203805847	99.4	203728700	99.36	11.5388	99.11	90.45	56.88	5.02	0.4	0.16
ZS23	195311732	194871916	99.77	194805744	99.74	11.0763	99.26	92.6	56.88	2.67	0.29	0.15
ZS24	187604192	186806586	99.57	186734000	99.54	10.6143	99.26	92.06	53.4	1.96	0.25	0.13
ZS25	190842326	189783394	99.45	189703802	99.4	10.7814	99.23	91.95	54.52	2.31	0.27	0.14
ZS26	172446864	171988125	99.73	171929144	99.7	9.7703	99.16	89.7	45.28	1.23	0.24	0.13
ZS27	207790576	206905996	99.57	206796204	99.52	11.744	99.24	92.86	62.38	4.35	0.34	0.17
ZS28	192124400	191591239	99.72	191518264	99.68	10.8869	99.22	92.43	55.25	2.3	0.28	0.14
ZS29	203968846	203400380	99.72	203327816	99.69	11.5589	99.28	93.4	59.75	3.01	0.3	0.15
ZS30	173107000	172442979	99.62	172351926	99.56	9.8222	98.99	82.89	38.6	2.07	0.27	0.15
ZS31	198001440	197614680	99.8	197543392	99.77	11.2284	99.29	92.8	56.98	2.69	0.29	0.15
ZS32	194914218	194309835	99.69	194238228	99.65	11.0385	99.24	92.39	56.22	2.59	0.29	0.15
ZS33	192060486	190991550	99.44	190873502	99.38	10.8385	99.17	91.16	55.12	2.5	0.27	0.14
ZS34	205391148	203203983	98.94	203129142	98.9	11.5269	99.26	92.74	59.56	3.57	0.32	0.15
ZS35	203507832	202422821	99.47	202344546	99.43	11.498	99.26	93.16	59.93	3.33	0.29	0.14
ZS36	196661862	196269538	99.8	196205450	99.77	11.1508	99.38	93.67	57.53	2.38	0.3	0.16
ZS37	189115998	188583761	99.72	188506104	99.68	10.7154	99.25	91.99	53.9	2.19	0.28	0.14
ZS38	176267952	175846572	99.76	175780306	99.72	9.995	99.13	89.44	46.29	1.46	0.24	0.13
ZS39	195237940	194653501	99.7	194547872	99.65	11.0333	99.05	88.59	50.95	3.47	0.34	0.16
ZS40	202394190	201803861	99.71	201732950	99.67	11.459	99.42	94.43	60.34	2.91	0.3	0.15
ZS41	190837646	190501807	99.82	190433352	99.79	10.8245	99.2	91.51	53.37	2.16	0.26	0.14
ZS42	171786502	170296664	99.13	170237218	99.1	9.6629	99.14	88.78	43.21	1.09	0.23	0.12
ZS43	194466982	194002245	99.76	193925496	99.72	11.0241	99.24	92.15	55.64	2.59	0.31	0.15
ZS44	183249470	182879608	99.8	182807114	99.76	10.393	99.2	90.78	49.15	1.51	0.24	0.14
ZS45	202096608	200892373	99.4	200775752	99.35	11.3994	99.32	92.81	59.55	3.18	0.31	0.15
ZS46	183993788	183508136	99.74	183439018	99.7	10.4261	99.21	91.07	50.73	1.84	0.28	0.15
ZS47	201501666	199830186	99.17	199741246	99.13	11.3435	99.29	93.22	59.44	3.14	0.31	0.14
ZS48	192089776	191551104	99.72	191476638	99.68	10.8845	99.21	92.06	54.77	2.25	0.26	0.14
ZS49	196695356	196252821	99.78	196157186	99.73	11.1894	99.47	91.24	51.47	3.09	0.31	0.16
ZS50	199817078	199197017	99.69	199081196	99.63	11.3172	99.27	93	58.71	3	0.29	0.15
ZS51	203017930	202273125	99.63	202198070	99.6	11.4918	99.26	93.56	60.52	3.08	0.29	0.15
ZS52	161073680	160768991	99.81	160678948	99.75	9.098	98.76	79.77	33.83	1.51	0.24	0.14
ZS53	163861984	163441665	99.74	163351866	99.69	9.2432	98.34	76.73	33.04	1.97	0.25	0.14
ZS54	159945652	159626100	99.8	159538902	99.75	9.0287	98.63	78.71	33.28	1.58	0.24	0.14
ZS56	187987694	186850301	99.39	186713410	99.32	10.5984	99.23	91.09	52.25	1.88	0.27	0.14
ZS57	192993474	191861510	99.41	191746984	99.35	10.8861	99.18	90.89	54.36	2.55	0.29	0.14
ZS59	202342510	201265092	99.47	201141922	99.41	11.4234	99.2	91.56	58.17	3.72	0.33	0.16
ZS60	195363512	194737577	99.68	194646070	99.63	11.0652	99.21	91.98	56.29	2.81	0.28	0.14
ZS61	192284866	191281777	99.48	191156660	99.41	10.855	99.19	91.02	54.71	2.52	0.28	0.14
ZS62	194730432	193935694	99.59	193822304	99.53	11.0092	99.15	90.76	54.89	2.87	0.3	0.15
ZS63	195797352	194212437	99.19	194083726	99.12	11.0191	99.2	91.1	55.1	2.73	0.31	0.16
ZS64	207273614	206802235	99.77	206688584	99.72	11.7526	99.31	93.73	61.11	3.25	0.32	0.16
ZS66	199504064	198424814	99.46	198334816	99.41	11.271	99.2	92.42	57.79	3.04	0.29	0.15
ZS67	205220770	204110321	99.46	203974620	99.39	11.583	99.25	92.22	59.83	3.76	0.34	0.15
ZS68	202404060	201753505	99.68	201617270	99.61	11.4553	99.22	91.84	58.44	3.45	0.32	0.16
ZS69	203525516	202536434	99.51	202458052	99.48	11.5048	99.39	94.18	59.67	2.69	0.3	0.15
ZS71	203164134	202642502	99.74	202553614	99.7	11.513	99.29	93.16	59.3	3.06	0.31	0.15
ZS72	195131558	194372825	99.61	194256072	99.55	11.0285	99.19	91.22	54.93	2.59	0.29	0.15
ZS73	193768270	192822383	99.51	192709136	99.45	10.944	99.3	91.56	54.74	2.43	0.27	0.14
ZS74	176365650	175743222	99.65	175632896	99.58	9.9788	99.1	88.33	44.94	1.29	0.26	0.14
ZS75	206675742	206071387	99.71	205986806	99.67	11.7112	99.3	93.69	60.86	3.11	0.31	0.16
ZS76	205117612	204044928	99.48	203902000	99.41	11.5807	99.24	92.25	58.43	3.11	0.33	0.17
ZS78	196129182	195282336	99.57	195152224	99.5	11.0867	99.21	91.58	55.74	2.41	0.27	0.14
ZS79	204272516	203483636	99.61	203370296	99.56	11.5497	99.23	92.33	58.93	3.15	0.31	0.16
ZS80	187796680	187016152	99.58	186903150	99.52	10.6165	99.11	89.75	52.02	2.44	0.28	0.14
ZS81	195095990	194483394	99.69	194368314	99.63	11.0433	99.21	91.35	55.26	2.35	0.27	0.14
ZS82	203072184	202527957	99.73	202419744	99.68	11.4954	99.2	91.16	55.79	4.15	0.36	0.15
ZS84	194819852	194208995	99.69	194087026	99.62	11.0275	99.17	91.22	55.33	2.56	0.3	0.16
