# Supplementary material for: Genome-wide association studies of body size traits in Tibetan sheep
Source: BMC Genomics. 2024 Jul 30;25:739. doi: 10.1186/s12864-024-10633-3 (PMC11290296; doi:10.1186/s12864-024-10633-3)
Supplement: Supplementary file 8 — Supplementary Material 8 [file 12864_2024_10633_MOESM8_ESM.xlsx]

## Sheet: Sheet1
Table S2. The sequencing data and quality assessment of each sample
sample	Raw bases(bp)	Clean bases (bp)	Clean Data/Raw Data(％)	Clean GC rate(％)	Clean Q20(％)	Clean Q30（％）
PT01	30192000000	29990274000	99.33	44.38	97.7	93.56
PT02	30732000000	30338208600	98.72	43.43	97.91	93.3
PT03	30816000000	30433477500	98.76	43.34	97.57	92.11
PT04	28128000000	27893881500	99.17	44.73	97.95	94.32
PT05	31008000000	30657681300	98.87	43.48	97.78	92.99
PT06	33600000000	33291918000	99.08	45.21	97.73	93.82
PT07	29316000000	29019302400	98.99	43.51	97.74	92.75
PT08	29232000000	29028799200	99.3	44.54	97.6	93.4
PT09	30000000000	29700926100	99	43.42	97.62	92.28
PT10	29568000000	29271456600	99	43.21	97.72	92.65
PT11	30192000000	29925204000	99.12	43.33	97.64	92.43
PT12	29568000000	29148020400	98.58	43.34	98.05	93.74
PT13	30912000000	30398025300	98.34	43.21	97.62	92.39
PT14	29232000000	28960727700	99.07	45.35	97.75	93.85
PT15	31104000000	30655366500	98.56	42.92	97.45	91.76
PT16	31056000000	30586776300	98.49	43.23	97.69	92.52
PT17	29808000000	29574548100	99.22	44.81	97.34	92.77
PT18	29523520000	29303386160	99.25	45.11	97.9	93.93
PT19	30624000000	30257106900	98.8	43.08	97.51	91.94
PT20	27552000000	27328789500	99.19	44.64	97.62	93.52
PT21	27456000000	27240514500	99.22	44.64	97.89	94.1
PT22	30672000000	30247416300	98.62	43.12	97.27	91.12
PT23	30480000000	30078520200	98.68	43.29	97.46	91.9
PT24	29088000000	28694868300	98.65	43.18	97.5	91.91
PT25	31056000000	30627476100	98.62	43.01	97.58	92.17
PT26	30816000000	30292407300	98.3	42.92	97.86	93.11
PT27	31056000000	30733799100	98.96	43.29	97.61	92.3
PT28	29040000000	28659735600	98.69	43.14	97.75	92.75
PT29	30000000000	29673910200	98.91	43.17	97.65	92.4
PT30	30336000000	30031788900	99	43.15	97.38	91.58
PT31	29328000000	28960108500	98.75	43.14	97.44	91.73
PT32	29688000000	29352716700	98.87	43.22	97.84	93.09
PT34	30864000000	30458378400	98.69	43.23	97.22	90.96
PT35	31392000000	30858111600	98.3	43.49	97.65	92.41
PT36	30192000000	29848479900	98.86	43.2	97.12	90.7
PT37	31284000000	30985426800	99.05	43.43	97.21	90.95
PT38	30864000000	30427176600	98.58	43.37	97.39	91.58
PT39	31008000000	30660705600	98.88	43.17	97.42	91.61
PT40	31200000000	30873787200	98.95	43.13	97.37	91.56
PT41	29772000000	29450639700	98.92	43.32	97.45	91.75
PT42	31632000000	31223262300	98.71	43.16	97.28	91.21
PT43	31344000000	30872859900	98.5	43.43	97.39	91.57
PT44	29208000000	28858717800	98.8	42.98	97.36	91.43
PT45	29136000000	28632964800	98.27	43.09	97.17	90.88
PT46	29831964900	29334488700	98.33	42.49	96.58	88.88
PT47	33552000000	33274218000	99.17	44.97	97.61	93.5
PT48	29952000000	29556786600	98.68	43.18	95.44	87.01
PT49	30192000000	29806698000	98.72	43.15	95.78	87.88
PT50	28300691100	27886038300	98.53	43.2	95.94	88.36
PT51	30336000000	29858994300	98.43	43.33	95.41	86.91
PT52	29232000000	28695296400	98.16	43.13	95.67	87.6
PT53	28176000000	27986257800	99.33	44.62	97.96	94.23
PT54	29281577400	28840010400	98.49	42.93	95.08	86.07
PT55	31056000000	30539532600	98.34	42.88	95.59	87.36
PT56	31104000000	30679431900	98.64	42.93	96.17	88.97
PT57	30720000000	30144750300	98.13	42.77	95.82	87.97
PT58	26259549000	25800156000	98.25	43.24	95.05	86.01
PT59	30057819300	29687274000	98.77	42.91	95.43	86.96
PT60	30240000000	29786354400	98.5	43.19	95.6	87.39
PT61	31176000000	30662632200	98.35	43.53	96	88.52
PT62	25996160000	25722609306	98.95	45.61	97.09	92.3
PT63	31200000000	30797433000	98.71	43.02	95.39	86.82
PT64	32208000000	31992210000	99.33	44.27	97.8	93.86
PT65	26720960000	26497670562	99.16	44.58	97.21	92.54
PT66	31296000000	30901311300	98.74	43.3	95.49	87.13
PT67	30288000000	29779495800	98.32	43.22	95.51	87.14
PT68	29424000000	29100945300	98.9	43.08	95.59	87.37
PT69	28508800000	28193288520	98.89	45.21	97.22	92.64
PT70	29984852400	29472765600	98.29	43.34	95.53	87.31
PT71	29472000000	29001494700	98.4	43.07	95.76	87.86
PT72	28170560000	27915687704	99.1	44.51	96.62	91.2
PT73	25777366200	25440051900	98.69	43.14	94.75	85.2
PT74	30864000000	30427243200	98.58	43.37	95.41	86.85
PT75	29125872900	28740299100	98.68	43.1	95.43	86.99
PT76	27076448700	26683551000	98.55	42.7	94.79	85.32
PT77	25951548300	25445619300	98.05	41.65	92.93	80.43
PT78	30720000000	30320835000	98.7	43.25	95.75	87.81
PT79	29616000000	29151499800	98.43	43.03	95.7	87.71
PT80	29983159500	29563803900	98.6	43.12	95.28	86.6
PT81	31392000000	30937674600	98.55	43.32	95.35	86.7
PT82	30192000000	29716694400	98.43	43.37	95.34	86.73
PT83	31440000000	31009118100	98.63	42.98	95.3	86.58
PT84	31536000000	31157009700	98.8	42.9	95.58	87.34
PT85	29664000000	29185711200	98.39	43.08	94.95	85.64
PT86	27300800000	27077489724	99.18	44.75	97.03	92.12
PT87	31632000000	31174663200	98.55	42.96	95.66	87.56
PT88	30096000000	29617210500	98.41	43.32	95.93	88.32
PT89	30489920000	30244177164	99.19	44.68	97.09	92.25
PT90	29424000000	28963221600	98.43	43.1	96.07	88.73
PT91	31488000000	31094731200	98.75	43.11	96.01	88.54
PT92	25464640000	25202214986	98.97	45.22	97.04	92.17
PT93	29808000000	29383451100	98.58	43.21	95.63	87.52
PT94	28704000000	28501938900	99.3	44.55	97.75	93.74
PT95	31536000000	31081633200	98.56	43.21	94.54	85.62
PT96	31165604100	30677290800	98.43	43.09	94.33	85.1
PT97	31680000000	31205711700	98.5	43.06	94.87	86.35
PT98	30288000000	29879594700	98.65	43.02	94.63	85.8
PT99	25724936100	25298453700	98.34	42.99	94.32	85.09
PT100	29952000000	29537177700	98.62	41.82	97.89	92.42
PT101	29472000000	29031267300	98.5	41.85	97.64	91.53
PT102	30528000000	30023703000	98.35	42.22	97.76	92.06
PT104	30528000000	30054403200	98.45	42	97.69	91.7
PT105	31200000000	30639375000	98.2	42	97.79	92.06
PT106	31248000000	30731605800	98.35	42.26	97.62	91.47
PT107	31152000000	30615652800	98.28	42.13	97.71	91.82
PT109	29131617000	28622854800	98.25	42.18	97.59	91.34
PT110	31680000000	31213826100	98.53	41.84	97.71	91.8
PT111	30408341400	29895476400	98.31	41.97	97.84	92.28
PT112	30672000000	30185871300	98.42	42.15	97.79	92.07
PT114	28060905600	27573779700	98.26	41.96	97.65	91.56
PT115	27936338400	27382627500	98.02	42.19	97.92	92.63
PT116	29328000000	28881385800	98.48	41.96	97.77	92.01
PT117	30288000000	29775738000	98.31	41.9	97.85	92.32
PT118	31352170200	30725596200	98	41.89	97.73	91.89
PT119	30280449600	29612110200	97.79	41.93	97.67	91.96
ZS01	28992000000	28834931914	99.46	44.22	96.96	91.73
ZS02	28450714200	27901612800	98.07	42.49	97.65	91.83
ZS03	29233600000	29081654438	99.48	44.08	97.3	92.53
ZS04	30912000000	30376219200	98.27	42.47	97.86	92.46
ZS05	30096000000	29517400500	98.08	42.17	97.97	92.88
ZS06	29280000000	29061658800	99.25	45.07	97.34	92.76
ZS07	27120000000	26933940600	99.31	44.31	97.71	93.66
ZS08	29040320000	28898138702	99.51	44.19	97.05	91.88
ZS09	28315520000	28147206038	99.41	44.53	96.94	91.79
ZS10	30912000000	30385249800	98.3	42.98	97.86	92.56
ZS11	30288000000	29833956900	98.5	42.35	97.8	92.2
ZS12	29861760000	29706956612	99.48	45.04	97.33	92.64
ZS13	31968000000	31192595100	97.57	42.33	97.89	92.64
ZS14	30960000000	30551332500	98.68	42.26	97.73	91.91
ZS15	28340603400	27846718200	98.26	42.62	97.91	92.71
ZS16	24643200000	24437830940	99.17	44.85	97.47	93.01
ZS17	30489920000	30341057254	99.51	44.37	97.08	92.01
ZS18	28551754200	28161354000	98.63	41.93	97.72	91.88
ZS19	30039886200	29548768200	98.37	42.26	97.96	92.83
ZS20	30721277100	30180126900	98.24	42.14	97.86	92.39
ZS21	29568000000	29032572300	98.19	41.91	97.97	92.83
ZS22	37104000000	30754626600	82.89	43.12	98.29	94.33
ZS23	29804192100	29296759800	98.3	41.85	98.03	93
ZS24	28596931500	28140628800	98.4	41.88	97.75	92.06
ZS25	29088000000	28626348900	98.41	42.01	97.77	92.07
ZS26	26267131500	25867029600	98.48	41.96	97.89	92.45
ZS27	31632000000	31168586400	98.53	41.85	97.9	92.56
ZS28	29241891900	28818660000	98.55	42.04	97.92	92.64
ZS29	31137687300	30595326900	98.26	42.22	97.79	92.12
ZS30	26431040000	26139157000	98.9	45.29	97.33	92.68
ZS31	30144000000	29700216000	98.53	42.16	97.86	92.43
ZS32	29664000000	29237132700	98.56	41.96	97.79	92.19
ZS33	29294635200	28809072900	98.34	42.01	97.77	92.07
ZS34	31180702500	30808672200	98.81	41.83	97.83	92.25
ZS35	30886425000	30526174800	98.83	41.82	97.96	92.65
ZS36	30192000000	29499279300	97.71	42.14	97.94	93.06
ZS37	28851574800	28367399700	98.32	41.91	97.8	92.19
ZS38	26832642000	26440192800	98.54	41.94	97.85	92.37
ZS39	35232000000	29285691000	83.12	43.97	98.25	94.2
ZS40	31008000000	30359128500	97.91	42.28	96.94	90.51
ZS41	29072154900	28625646900	98.46	42.02	97.79	92.11
ZS42	26047892100	25767975300	98.93	41.86	97.81	92.15
ZS43	29611731900	29170047300	98.51	41.96	97.8	92.19
ZS44	27888557700	27487420500	98.56	42.26	97.8	92.18
ZS45	31052245800	30314491200	97.62	42.22	97.86	92.7
ZS46	28062401700	27599068200	98.35	41.91	97.87	92.38
ZS47	30672000000	30225249900	98.54	41.92	97.87	92.48
ZS48	29376000000	28813466400	98.09	42.04	97.73	91.95
ZS49	29861760000	29700998756	99.46	44.56	97.15	92.21
ZS50	30576000000	29972561700	98.03	42	97.71	91.87
ZS51	31008000000	30452689500	98.21	42.05	97.77	92.02
ZS52	24336000000	24161052000	99.28	44.54	97.78	93.81
ZS53	24816000000	24579297600	99.05	45.78	97.65	93.61
ZS54	24192000000	23991847800	99.17	44.78	97.74	93.77
ZS56	28888152900	28198154100	97.61	42.5	97.83	92.47
ZS57	29376000000	28949021100	98.55	42.06	97.78	92.05
ZS59	30864000000	30351376500	98.34	41.99	97.72	91.91
ZS60	29856000000	29304526800	98.15	41.79	97.77	92.08
ZS61	29280000000	28842729900	98.51	41.97	97.69	91.82
ZS62	29664000000	29209564800	98.47	42.01	97.74	91.96
ZS63	29856000000	29369602800	98.37	42.19	97.87	92.42
ZS64	31632000000	31091042100	98.29	42.34	97.66	91.71
ZS66	30432000000	29925609600	98.34	41.89	97.7	91.78
ZS67	31248000000	30783115500	98.51	42.07	97.79	92.16
ZS68	30864000000	30360609000	98.37	42.18	97.67	91.71
ZS69	31440000000	30528827400	97.1	42.49	98.06	93.41
ZS71	31008000000	30474620100	98.28	41.99	97.74	91.94
ZS72	30240000000	29269733700	96.79	42.52	97.89	92.66
ZS73	29835883800	29065240500	97.42	42.19	97.57	91.76
ZS74	26911950600	26454847500	98.3	42.42	97.63	91.55
ZS75	31536000000	31001361300	98.3	42.39	97.7	91.83
ZS76	31344000000	30767641800	98.16	42.67	97.78	92.22
ZS78	29904000000	29419377300	98.38	42.4	97.74	92.01
ZS79	31200000000	30640877400	98.21	42.39	97.97	92.77
ZS80	28605453900	28169502000	98.48	41.77	97.56	91.24
ZS81	29679827100	29264398500	98.6	42.24	97.67	91.62
ZS82	36576000000	30460827600	83.28	43.09	98.16	93.9
ZS84	29664000000	29222977800	98.51	42.16	97.73	91.9
