# Supplementary material for: Genome-wide association studies of body size traits in Tibetan sheep
Source: BMC Genomics. 2024 Jul 30;25:739. doi: 10.1186/s12864-024-10633-3 (PMC11290296; doi:10.1186/s12864-024-10633-3)
Supplement: Supplementary file 9 — Supplementary Material 9 [file 12864_2024_10633_MOESM9_ESM.xlsx]

## Sheet: Sheet1
Table S6. Significant SNPs associated with body size traits
Trait	Chr	Position (bp)	P-value	Candidate gene
BW	1	63999755	2.96992e-06	SELENOF
	1	64012346	9.40208e-06	HS2ST1
	1	64013842	4.28232e-06	HS2ST1
	1	64018223	4.0852e-06	HS2ST1
	2	87759092	4.21696e-06	NA
	2	161204608	1.987e-06	MBD5
	2	210076744	9.35631e-06	PLEKHM3
	2	215871818	7.42266e-06	NA
	2	215871820	7.42266e-06	NA
	2	215874143	5.83368e-06	NA
	2	215971607	7.40284e-06	NA
	2	226496733	9.90599e-06	NA
	3	61483617	3.00249e-06	NA
	3	71244814	7.41344e-06	NA
	3	71312751	9.48812e-06	NA
	3	88990145	5.52485e-06	NA
	3	88993935	4.67929e-06	NA
	3	89016719	7.56472e-06	NA
	3	165601823	8.61907e-06	NTN4
	3	165603100	6.2477e-06	NTN4
	3	197167724	5.5077e-06	PIK3C2G
	3	219800791	4.13862e-06	TTLL1, LOC101116389
	3	222994021	8.47957e-06	TBC1D22A
	4	25087984	8.93024e-06	NA
	5	73346537	9.18777e-06	NA
	5	73346543	9.18777e-06	NA
	5	73346548	9.18777e-06	NA
	5	73346593	9.18777e-06	NA
	5	73359533	8.01511e-06	NA
	6	9187496	2.75064e-06	LOC105612939
	6	9193966	2.29128e-06	LOC105612939
	6	9195052	2.18862e-06	LOC105612939
	6	9195303	2.18862e-06	LOC105612939
	6	9195765	2.18862e-06	LOC105612939
	6	9195887	5.2117e-06	LOC105612939
	6	9197286	4.07124e-06	LOC105612939
	6	9197294	3.77083e-06	LOC105612939
	6	9197401	7.92418e-06	LOC105612939
	6	9203051	1.95633e-06	LOC105612939
	6	9203074	2.25785e-06	LOC105612939
	6	9205110	4.99844e-06	LOC105612939
	6	9205821	5.57793e-06	LOC105612939
	6	9205911	3.70745e-06	LOC105612939
	6	9207297	2.29534e-06	LOC105612939
	6	9238581	1.01776e-06	NA
	6	9239577	5.86401e-06	NA
	6	9242782	4.96476e-06	NA
	6	9271861	5.1711e-06	NA
	6	29816437	8.51568e-06	UNC5C
	6	45129187	4.81098e-06	NA
	6	107718022	6.3662e-06	NA
	7	37971762	8.05449e-06	NA
	7	62214323	2.71101e-06	NA
	8	10831740	8.57837e-06	SNAP91
	9	23424482	6.77073e-06	ASAP1
	9	26841116	5.48615e-06	NA
	9	26841996	3.75991e-06	NA
	9	26842279	7.14249e-06	NA
	9	26843124	4.14729e-06	NA
	9	26846650	1.52597e-06	NA
	9	26886337	2.9612e-06	NA
	9	26891275	8.37652e-06	NA
	9	27090981	6.86932e-06	NA
	9	65501255	3.08317e-06	NA
	9	65501283	1.80616e-06	NA
	9	65502963	5.06898e-06	NA
	9	65503395	5.742e-06	NA
	9	65503549	7.55443e-06	NA
	9	65509591	6.97474e-06	NA
	10	70745495	9.5562e-06	NA
	12	278001	1.36481e-08	LOC121816002
	13	12625283	7.85629e-06	NA
	13	14437683	9.8483e-06	NA
	13	14448353	4.20282e-06	NA
	13	14448366	2.9081e-06	NA
	13	14448862	9.50899e-06	NA
	13	14453285	2.05222e-06	NA
	13	75787543	9.80616e-06	ZMYND8
	15	40339610	5.66671e-06	MICAL2
	17	16623358	1.94475e-06	NA
	17	16623718	1.83124e-06	NA
	17	24803030	3.66143e-07	NA
	18	13227228	7.28773e-06	NA
	18	17631795	2.88375e-06	NA
	19	19026331	2.76144e-06	GRM7
	19	46736755	3.92217e-06	CACNA2D3
	20	35284060	6.17151e-06	LOC105603828
	21	19297799	8.94522e-06	NA
	22	4054511	2.48846e-06	NA
	24	27734692	1.6146e-06	NA
	25	2933267	8.27474e-06	NA
	25	24509644	9.91332e-06	KIFBP
	25	24525132	7.60697e-06	KIFBP
	25	24534093	5.78041e-06	KIFBP
	25	24536241	6.79289e-06	KIFBP
	26	1012030	9.18432e-06	NA
	26	1012338	5.52341e-06	NA
	X	394561	7.54149e-06	NA
BH	1	90853009	6.54886e-06	MAGI3
	2	69002239	1.6772e-06	KANK1
	2	101213348	7.47943e-06	NA
	2	159326745	1.76629e-06	NA
	3	13970559	2.02857e-07	TTLL11
	3	13970950	1.36676e-06	TTLL11
	3	13971447	5.69217e-07	TTLL11
	3	13971564	1.47851e-06	TTLL11
	3	13971990	1.23536e-06	TTLL11
	3	13971993	1.23536e-06	TTLL11
	3	15736058	3.31095e-06	NA
	3	15736076	3.31095e-06	NA
	3	174032591	8.00314e-06	SLC41A2
	6	52012986	4.23749e-06	NA
	6	70907523	7.07674e-06	KIT
	6	110625740	3.06007e-06	NA
	7	73319585	9.59251e-07	KCNH5
	7	73328400	1.62838e-06	KCNH5
	7	96102954	7.48161e-06	NA
	8	46668210	7.8346e-06	NA
	8	46670588	6.14214e-06	LOC105612031
	8	46673634	2.66114e-06	LOC105612031
	8	46691474	2.38214e-06	LOC105612031
	8	46707572	2.90141e-06	LOC105612031
	8	46715547	3.70653e-06	LOC105612031
	8	46732230	1.79729e-06	LOC105612031
	9	93114356	6.98343e-06	NA
	10	7883822	8.22897e-06	NA
	14	36103762	7.45967e-06	NIP7
	14	58469368	2.64525e-06	LOC114118021
	16	28171847	5.69127e-06	NA
	16	28224769	8.45953e-06	NA
	16	28300707	6.24807e-06	NA
	16	28308790	4.31225e-06	NA
	26	33582922	2.95312e-06	LOC101119791
BL	1	111864350	1.50283e-06	LOC114117626
	1	197272979	7.31599e-06	NA
	1	197278644	7.59162e-06	NA
	1	197288733	3.13705e-06	LOC105602588
	2	54409972	2.67936e-08	NA
	3	95580411	5.06409e-06	ALMS1
	3	95580460	6.07905e-06	ALMS1
	3	106337257	3.72592e-06	NA
	3	114885969	4.13628e-06	NA
	3	114942822	4.75767e-06	SYT1
	3	114942824	4.75767e-06	SYT1
	3	114943026	9.15915e-06	SYT1
	3	114943168	4.75767e-06	SYT1
	3	114944077	9.79258e-06	SYT1
	4	2876988	6.52319e-06	NA
	4	2877551	5.63361e-06	NA
	4	2879981	4.4454e-06	NA
	4	2880015	3.61178e-06	NA
	4	2886367	7.89353e-06	NA
	4	2886416	2.40329e-06	NA
	4	2890272	8.45581e-06	NA
	4	2890721	7.03512e-06	NA
	4	21028472	9.95794e-06	NA
	4	34424376	7.71738e-06	CROT
	4	65060923	4.28324e-06	BBS9
	4	73373640	1.73744e-06	NA
	5	27185581	3.89406e-06	NA
	5	30351514	9.3032e-06	NA
	5	81501297	2.42085e-06	EDIL3
	5	95938842	9.6053e-06	NA
	6	21974425	9.48702e-06	NA
	6	21977265	5.37999e-06	NA
	6	21982479	8.65683e-06	NA
	6	48730465	3.05991e-06	NA
	6	48763794	8.91033e-07	NA
	6	48765100	2.01188e-06	NA
	7	38080278	8.58421e-06	NA
	7	74397463	4.1096e-07	SYNE2
	8	16756088	8.06215e-06	NA
	8	16756101	2.02978e-06	NA
	9	19304167	3.399e-06	NA
	9	19342628	6.83042e-06	NA
	9	19349977	5.67694e-06	NA
	9	20903478	6.14312e-08	NA
	9	20903529	8.21239e-07	NA
	9	20903643	6.51557e-07	NA
	9	20903887	2.53218e-06	NA
	9	20903935	1.70015e-07	NA
	9	20904018	9.79192e-07	NA
	9	20907862	3.25297e-06	NA
	9	20910041	3.46317e-06	NA
	9	20910215	3.25297e-06	NA
	9	20910336	3.25297e-06	NA
	9	20911622	6.5149e-07	NA
	9	20916230	3.44132e-07	NA
	9	20917258	3.25297e-06	NA
	9	20917317	3.25297e-06	NA
	9	20929784	6.5241e-06	NA
	9	20929821	1.50005e-06	NA
	9	20929827	1.50005e-06	NA
	9	20934930	9.98288e-07	NA
	9	20937218	6.61171e-06	NA
	9	20944405	2.88198e-06	NA
	9	20944487	3.94236e-06	NA
	9	20945834	1.48041e-06	NA
	9	20945835	1.48041e-06	NA
	9	20946051	1.32935e-06	NA
	9	20947741	8.0797e-06	NA
	9	20947762	1.25444e-06	NA
	9	20954388	3.28851e-06	NA
	9	20954399	3.28851e-06	NA
	9	20957860	3.95024e-06	NA
	9	30598791	6.89025e-06	NA
	9	78828711	9.13208e-06	NA
	11	40590685	6.35386e-06	SMARCE1
	11	51366376	8.17094e-06	RPTOR
	11	44047878	4.59523e-06	NA
	12	19414566	4.38533e-06	ESRRG
	12	19414618	7.7462e-06	ESRRG
	12	30972869	9.02283e-06	KIF26B
	15	55546954	7.23063e-06	NA
	16	11822188	4.96713e-06	NA
	16	14244764	7.68506e-06	ADAMTS6
	16	55269998	7.79652e-06	NA
	16	55292865	4.17659e-06	NA
	16	55295204	8.82251e-07	NA
	16	55295398	3.60722e-06	NA
	16	55298099	1.22124e-07	NA
	16	55312956	3.45804e-06	NA
	17	55481215	9.63535e-06	NA
	17	55481235	9.63535e-06	NA
	17	59334514	6.04507e-06	NA
	17	59339775	1.60352e-07	NA
	17	59360267	3.10997e-07	NA
	17	59360438	4.31878e-06	NA
	19	6752194	3.08622e-06	CMTM8
	19	28106225	2.00102e-06	NA
	20	41105414	7.71383e-08	NA
	21	30206048	9.61488e-06	NA
	21	30208724	9.71205e-06	NA
	21	30210236	9.71205e-06	NA
	21	20430394	5.74137e-06	NA
	22	51222483	1.08381e-07	ECHS1
	22	51226395	3.27231e-06	NA
	22	51226530	3.75124e-07	NA
	22	51244723	6.01351e-06	PAOX
	24	20775069	5.79688e-06	OTOA
	25	35761058	1.1356e-06	NA
	25	35761068	2.79214e-06	NA
	26	18139209	3.97522e-06	NA
	26	18149408	8.24918e-06	NA
	26	18149423	8.24918e-06	NA
	26	18170504	7.65063e-08	NA
	26	18173910	7.60125e-08	NA
	26	19635805	7.77793e-06	NA
	26	19641311	5.67382e-06	NA
CC	2	34862294	6.13561e-06	NTRK2
	3	22763138	8.90047e-06	NA
	3	174028515	3.46998e-06	SLC41A2
	3	174032591	8.68128e-07	SLC41A2
	3	174033044	1.34876e-06	SLC41A2
	3	174054482	2.23428e-06	SLC41A2
	5	73346082	8.32708e-06	NA
	5	73346537	9.58297e-06	NA
	5	73346543	9.58297e-06	NA
	5	73346548	9.58297e-06	NA
	5	73346593	9.58297e-06	NA
	5	73346691	6.71242e-06	NA
	5	73352847	8.88949e-06	NA
	5	73359533	9.76097e-06	NA
	6	48765100	8.24509e-06	NA
	7	1573175	6.22999e-06	EPB41L4A
	7	94562611	9.69631e-06	NA
	8	80116699	8.84513e-06	NA
	8	10831740	8.06399e-06	SNAP91
	9	38978355	7.25942e-06	CA8
	9	65501283	4.24423e-06	NA
	9	65502189	5.46263e-06	NA
	9	65502370	4.10288e-06	NA
	9	65502963	6.97822e-06	NA
	9	65503395	2.47828e-06	NA
	9	65503549	2.22236e-06	NA
	10	1917002	6.29527e-06	TDRD3
	10	70745495	7.56825e-06	NA
	13	75787543	2.41389e-06	ZMYND8
	14	63639917	5.76911e-06	NA
	15	57708994	1.81676e-06	METTL15
	15	57711295	3.20502e-06	METTL15
	15	57718037	1.70277e-06	METTL15
	15	57747127	3.03364e-06	METTL15
	16	35406461	7.12421e-06	FYB1
	19	39525865	1.8224e-06	PTPRG
	19	39531380	7.00934e-06	PTPRG
	19	39531388	6.86042e-06	PTPRG
	19	39535992	6.65999e-06	PTPRG
	19	39557828	7.5728e-06	PTPRG
	21	22788649	8.48771e-06	NAV2
CW	1	104011610	8.90747e-06	S100A3
	1	104012109	6.63664e-06	NA
	1	231886291	9.06764e-06	KCNAB1
	1	278187109	6.17928e-06	EFHB
	1	278254999	7.59931e-06	PP2D1
	2	44815347	4.66961e-06	NA
	2	44816374	6.20823e-06	NA
	2	44830208	6.842e-06	NA
	2	134385859	3.0199e-06	NA
	2	233551703	5.21562e-06	NA
	2	238732933	9.31899e-06	PHACTR4
	2	238741915	2.51849e-06	PHACTR4
	3	16823621	7.3486e-06	RNF144A
	4	18597786	7.27433e-06	NA
	4	18618584	7.50124e-06	NA
	4	18618687	4.3954e-06	NA
	4	18624429	4.69951e-06	NA
	4	18626782	9.62191e-06	NA
	4	18626846	6.61079e-06	NA
	6	96396319	1.2019e-06	CFAP299
	6	96397138	7.42373e-07	CFAP299
	6	96397347	2.96672e-07	CFAP299
	6	96397359	2.96672e-07	CFAP299
	6	96397631	9.29726e-07	CFAP299
	6	96397805	6.59118e-07	CFAP299
	6	96398308	9.03713e-08	CFAP299
	6	96399452	7.45003e-06	CFAP299
	7	56595403	4.81695e-06	LOC105607297
	7	56595420	4.81695e-06	LOC105607297
	7	67843487	8.40596e-06	NA
	7	73668566	9.43169e-06	GPHB5
	7	87621977	9.5177e-06	NRXN3
	9	5148419	9.2608e-06	ADGRB3
	9	5165120	5.5117e-06	ADGRB3
	11	20250548	6.03422e-06	PHF12
	12	62251762	8.75117e-06	LOC101102503
	13	66707185	6.38176e-06	CTNNBL1
	15	19678700	6.4124e-06	NA
	15	19721169	7.20203e-06	NA
	15	19721171	7.20203e-06	NA
	15	47718446	5.73423e-06	NA
	15	67761903	5.89077e-06	NA
	15	67762751	9.24378e-06	NA
	15	67763849	3.68109e-06	NA
	15	67767023	9.47139e-06	NA
	15	67767791	8.20583e-06	NA
	15	67768341	3.74513e-06	NA
	15	67768652	3.74524e-06	NA
	15	67768664	8.95846e-06	NA
	15	67768845	8.20583e-06	NA
	15	67768855	8.20583e-06	NA
	15	67769978	9.47139e-06	NA
	15	67770306	9.47139e-06	NA
	15	67770515	4.28431e-06	NA
	15	67770930	5.93733e-06	NA
	26	20519364	8.57799e-06	TUSC3
CD	1	96014257	4.05e-06	NA
	1	42257804	8.10635e-06	SGIP1
	1	42272651	9.8441e-06	SGIP1
	1	114810865	4.33135e-06	RGS5
	1	179935036	8.29303e-06	ZBTB20
	1	182896537	1.25086e-06	NA
	1	182906923	3.63583e-06	NA
	1	198624634	5.10442e-06	NA
	1	262500658	2.71701e-06	NA
	1	262519043	6.70985e-06	NA
	1	262519115	9.56226e-06	NA
	2	67203892	4.81128e-06	APBA1
	2	67215738	9.43741e-06	APBA1
	2	82611407	8.7822e-06	NA
	2	82620774	5.51715e-06	NA
	2	82621422	5.33968e-06	NA
	2	82621513	2.00422e-06	NA
	2	82622266	5.19232e-06	NA
	2	82622745	1.56525e-06	NA
	2	82622759	1.56525e-06	NA
	2	82622860	5.47979e-06	NA
	2	82630100	2.15982e-06	NA
	2	174114578	9.06043e-07	NA
	2	174115146	2.94887e-12	NA
	2	177894782	3.69449e-06	NCKAP5
	2	179247361	9.83201e-06	NA
	2	195368600	2.34347e-06	NA
	2	197423706	8.25676e-06	NA
	2	210619994	5.0329e-06	NA
	2	210621143	8.54239e-06	NA
	3	13970559	1.11488e-06	TTLL11
	4	10696280	1.70246e-09	CDK6
	4	92089541	3.39683e-06	NA
	5	73346537	8.74875e-06	NA
	5	73346543	8.74875e-06	NA
	5	73346548	8.74875e-06	NA
	5	73346593	8.74875e-06	NA
	6	65844401	1.58283e-06	NA
	6	68113923	2.48716e-06	FRYL
	6	68217679	7.10818e-06	NA
	7	10158767	8.13802e-06	NA
	7	51638484	4.71324e-06	NA
	7	51639135	6.97801e-06	NA
	7	56611746	1.1121e-06	LOC105607297, TMOD3
	7	56611767	1.77614e-06	TMOD3
	7	56611814	3.62365e-06	TMOD3
	8	21348505	5.55935e-06	NA
	8	78368462	7.88774e-06	NA
	9	23072987	3.81381e-07	ADCY8
	9	27317983	1.24994e-06	NA
	9	27318068	4.49355e-06	NA
	9	28245373	8.52984e-06	NA
	10	68522087	1.21366e-13	GPC6
	12	17729880	7.01064e-06	NA
	13	22084875	7.61563e-10	NA
	13	20864574	6.21961e-06	PLXDC2
	13	20881598	2.01496e-06	PLXDC2
	13	20881635	3.47454e-06	PLXDC2
	13	45711926	2.68e-06	ADARB2
	13	66707185	2.65155e-15	CTNNBL1
	13	66751795	7.85724e-06	CTNNBL1
	14	43796040	5.71403e-06	NA
	14	43801340	3.39282e-06	NA
	15	57708994	1.07068e-06	METTL15
	15	57711597	7.95993e-06	METTL15
	15	57747127	4.86352e-06	METTL15
	16	53992197	5.86709e-06	CDH18
	18	8941296	1.79487e-06	NA
	18	12822971	5.52479e-06	NA
	18	17631795	5.46822e-06	NA
	18	42475275	8.25891e-06	NA
	18	42492527	6.40413e-06	NA
	18	42492528	5.52131e-06	NA
	18	42493329	5.0882e-06	NA
	18	42497688	5.94065e-06	NA
	18	42507336	7.57634e-06	NA
	18	54001256	5.35392e-06	CCDC88C
	20	6942707	2.76235e-06	NA
	21	4084652	1.21332e-06	NA
	21	4084720	6.16871e-06	NA
	21	4085047	1.83834e-06	NA
	21	30206048	1.51475e-06	NA
	21	30208724	9.84101e-07	NA
	21	30210236	9.84101e-07	NA
	23	8414435	7.54711e-06	CCDC102B
	23	39144974	3.33821e-06	NA
	25	4633211	5.56765e-06	SIPA1L2
WW	1	24087489	4.92524e-06	LOC114115358
	1	24089900	7.04895e-06	LOC114115358
	1	24091214	8.17292e-06	LOC114115358
	1	24105020	2.3151e-06	LOC114115358
	1	57367107	5.46219e-06	NA
	1	64013842	6.0831e-06	HS2ST1
	1	93001497	1.17862e-06	VANGL1
	1	97870887	7.20581e-06	NA
	1	97870900	3.16215e-06	NA
	1	167089509	9.39193e-06	NFKBIZ
	1	167089515	7.74842e-06	NFKBIZ
	1	188649903	6.83839e-06	ADCY5
	1	188649971	6.83839e-06	ADCY5
	1	188649998	6.83839e-06	ADCY5
	1	188653094	4.96414e-06	ADCY5
	1	188655817	6.94771e-06	ADCY5
	1	188658737	5.43539e-06	ADCY5
	1	188658972	1.24927e-06	ADCY5
	1	188659146	6.83839e-06	ADCY5
	1	188670910	6.85428e-06	ADCY5
	1	188671041	7.38675e-06	ADCY5
	1	188671043	7.38675e-06	ADCY5
	1	223626911	1.88286e-06	NA
	1	223633755	3.14473e-07	NA
	1	229044894	3.02143e-06	NA
	1	229056869	2.53159e-06	NA
	1	229058297	3.99937e-06	NA
	1	229059240	5.33078e-06	NA
	1	229059278	7.30019e-06	NA
	2	49555716	7.47918e-06	TBC1D2
	2	159322767	3.34038e-06	NA
	2	174114578	2.42927e-07	NA
	2	174115146	6.87983e-08	NA
	2	178884312	5.3927e-06	NA
	2	217738560	8.24602e-06	NA
	3	15732106	9.8423e-06	NA
	3	15732300	2.19967e-07	NA
	3	15732312	7.71896e-07	NA
	3	15733987	2.52435e-06	NA
	3	15734690	4.81291e-06	NA
	3	15735021	8.2234e-06	NA
	3	15735694	2.19967e-07	NA
	3	15735724	4.5794e-06	NA
	3	25508019	7.16965e-06	NA
	3	63370615	2.68495e-06	NA
	3	63375084	2.45919e-06	NA
	3	63384668	1.65235e-06	NA
	3	63384749	2.82199e-06	NA
	3	110497568	8.1166e-06	NA
	3	110499942	9.81222e-06	NA
	3	110499955	9.81222e-06	NA
	4	85968391	1.76176e-07	NA
	4	85968392	1.76176e-07	NA
	4	10696201	4.59456e-06	CDK6
	4	10696280	1.97133e-06	CDK6
	4	48176967	4.25981e-06	RINT1
	4	48177514	4.25981e-06	RINT1
	4	48177610	4.25981e-06	RINT1
	4	48180878	4.25981e-06	EFCAB10
	4	48192600	4.25981e-06	NA
	4	48192698	4.25981e-06	NA
	4	48193727	4.25981e-06	NA
	4	48193763	4.25981e-06	NA
	4	48193860	4.25981e-06	NA
	4	48194654	4.25981e-06	NA
	4	48194680	4.25981e-06	NA
	4	48195653	4.25981e-06	NA
	4	48202268	4.25981e-06	NA
	4	48203920	4.25981e-06	NA
	4	48204101	4.25981e-06	NA
	4	48204119	4.25981e-06	NA
	4	48204120	4.25981e-06	NA
	4	48204331	4.25981e-06	NA
	4	48204425	4.51134e-06	NA
	4	48204448	4.51134e-06	NA
	4	48205208	4.25981e-06	NA
	4	48205261	4.25981e-06	NA
	4	48205281	4.25981e-06	NA
	4	48205374	4.25981e-06	NA
	4	48205387	4.25981e-06	NA
	4	48205832	4.25981e-06	NA
	4	48206173	4.25981e-06	NA
	4	48206181	4.25981e-06	NA
	4	48206189	4.25981e-06	NA
	4	48206219	4.25981e-06	NA
	4	48206360	4.25981e-06	NA
	4	48206842	4.25981e-06	NA
	4	48206863	4.25981e-06	NA
	4	48207157	4.25981e-06	NA
	4	61979904	1.5577e-06	ELMO1
	4	61982599	9.58647e-06	ELMO1
	4	61982600	9.58647e-06	ELMO1
	4	85968391	4.12958e-07	NA
	4	85968392	4.12958e-07	NA
	5	70895282	9.67902e-07	NA
	5	73346082	3.25962e-06	NA
	5	73346210	3.04773e-06	NA
	5	73346401	3.04773e-06	NA
	5	73346537	3.25651e-06	NA
	5	73346543	3.25651e-06	NA
	5	73346548	3.25651e-06	NA
	5	73346593	3.25651e-06	NA
	5	73346640	3.04773e-06	NA
	5	73346691	1.71007e-06	NA
	5	73346711	3.04773e-06	NA
	5	73347761	6.55018e-06	NA
	5	73350233	5.92234e-06	NA
	5	73350826	1.74198e-06	NA
	5	73352545	9.83115e-06	NA
	5	73352847	1.91326e-06	NA
	5	73359533	9.00657e-07	NA
	5	74600548	8.69698e-06	NA
	5	74617679	5.83206e-07	NA
	5	74619317	4.54995e-06	NA
	5	74634554	3.70521e-07	NA
	5	74646524	7.357e-06	NA
	5	74658455	5.83206e-07	NA
	5	74671555	8.98564e-06	NA
	5	74678182	6.67938e-06	NA
	6	48740209	7.44761e-06	NA
	6	48763794	9.98703e-06	NA
	6	48765100	7.48129e-06	NA
	6	58056388	8.12007e-06	TBC1D1
	6	58090873	9.90917e-06	TBC1D1
	6	61507932	6.71053e-06	NA
	6	65848502	4.30368e-06	NA
	7	99253227	2.12168e-06	FOXN3
	8	10831740	8.64331e-06	SNAP91
	8	23742878	8.52106e-06	HDAC2
	9	65503395	5.53234e-06	NA
	10	71937680	1.10486e-06	LOC114116634
	10	70745495	2.5697e-06	NA
	10	71937647	6.12523e-06	LOC114116634
	10	71937674	3.00112e-06	LOC114116634
	10	71937680	1.65512e-06	LOC114116634
	10	71937683	8.09819e-06	LOC114116634
	12	27547816	9.80793e-06	DNAH14
	12	57443910	3.85398e-06	ASTN1
	12	57443928	3.85398e-06	ASTN1
	12	57443938	3.85398e-06	ASTN1
	13	75751238	9.95206e-06	EYA2
	14	59849441	9.80971e-06	NA
	17	18315256	2.96481e-06	RAB33B
	17	60435357	9.67947e-06	NA
	18	4214546	4.82518e-06	NA
	18	4216284	8.66517e-07	NA
	23	41029246	2.50094e-06	PTPRM
	24	31370313	2.34651e-06	AUTS2
	25	17889100	7.09916e-07	NA
	X	95397000	2.07988e-07	NA
PC	2	186432804	1.63988e-06	NA
	2	186432805	1.63988e-06	NA
	2	186433304	6.76437e-07	NA
	2	186434377	2.83463e-06	NA
	2	186434439	1.18509e-06	NA
	2	186434445	1.18509e-06	NA
	2	186434477	1.54351e-06	NA
	2	186434754	3.89564e-06	NA
	2	186435021	7.19796e-06	NA
	3	15264461	5.39688e-06	NA
	4	16508385	8.31569e-06	UMAD1
	4	88801955	8.93569e-06	CADPS2
	5	100834727	2.06287e-06	NA
	6	23684934	1.45422e-06	NA
	6	23690311	4.10253e-06	NA
	6	107200997	6.7219e-07	LOC105607312
	6	107201847	9.56184e-06	LOC105607312
	6	107202390	8.33174e-06	LOC105607312
	6	107202711	3.64785e-06	LOC105607312
	6	107203686	1.67434e-06	LOC105607312
	6	107203750	5.68555e-06	LOC105607312
	6	107203821	8.20427e-06	LOC105607312
	6	107203887	8.99029e-06	LOC105607312
	6	107203898	6.59379e-06	LOC105607312
	6	107204004	3.55123e-06	LOC105607312
	6	107204835	2.25732e-06	LOC105607312
	7	2501952	4.24984e-06	NA
	7	3246794	5.0356e-07	KCNN2
	7	37947139	7.72527e-06	NA
	8	88020417	9.85827e-06	NA
	9	41337189	5.35032e-06	NA
	10	8374583	9.02398e-06	NA
	10	8375978	6.32378e-06	NA
	14	43016859	9.05104e-06	GPATCH1
	15	44517891	5.31409e-06	NA
	15	44517967	9.09902e-06	NA
	17	68176301	5.20245e-06	CHEK2
	21	3977244	6.48484e-06	NA
	21	32678586	6.08526e-06	NTM
	21	32688772	5.27261e-06	NTM
Note: BW=body weight; BH=body height; BL=body length; CC=chest circumference; CW=chest width; CD=chest depth; WW=waist angle width; PC=pipe circumference
