# Supplementary material for: Genome-wide association studies of body size traits in Tibetan sheep
Source: BMC Genomics. 2024 Jul 30;25:739. doi: 10.1186/s12864-024-10633-3 (PMC11290296; doi:10.1186/s12864-024-10633-3)
Supplement: Supplementary file 10 — Supplementary Material 10 [file 12864_2024_10633_MOESM10_ESM.xlsx]

## Sheet: Sheet1
Table S4. All SNP mutation
Mutation	Count
A>C	1933557
A>G	7114405
A>T	1792218
C>A	2183950
C>G	1790147
C>T	9511759
G>A	9576668
G>C	1802823
G>T	2222420
T>A	1794970
T>C	7090587
T>G	1942128
