# Supplementary material for: Genome-wide association studies of body size traits in Tibetan sheep
Source: BMC Genomics. 2024 Jul 30;25:739. doi: 10.1186/s12864-024-10633-3 (PMC11290296; doi:10.1186/s12864-024-10633-3)
Supplement: Supplementary file 11 — Supplementary Material 11 [file 12864_2024_10633_MOESM11_ESM.xlsx]

## Sheet: Sheet1
Table S5. Annotation results for all SNPs
Type	Count	Percent(％)
stop_gained	3623	0.01
intergenic_region	25433529	52.75
start_lost	491	0
splice_donor_variant&intron_variant	1487	0
intragenic_variant	67427	0.14
splice_acceptor_variant&splice_donor_variant&intron_variant	60	0
splice_region_variant&synonymous_variant	3786	0.01
start_lost&splice_region_variant	13	0
non_coding_exon_variant	61903	0.13
5_prime_UTR_premature_start_codon_gain_variant	7658	0.02
synonymous_variant	263559	0.55
splice_region_variant&stop_retained_variant	34	0
non_coding_transcript_variant	18	0
stop_lost	455	0
missense_variant	192013	0.4
missense_variant&splice_region_variant	3284	0.01
splice_region_variant	1795	0
stop_retained_variant	190	0
upstream_gene_variant	2847598	5.91
3_prime_UTR_variant	329987	0.68
splice_acceptor_variant&intron_variant	1085	0
splice_region_variant&non_coding_exon_variant	2070	0
downstream_gene_variant	2289493	4.75
stop_gained&splice_region_variant	88	0
5_prime_UTR_variant	142822	0.3
splice_region_variant&intron_variant	29055	0.06
intron_variant	16531538	34.29
stop_lost&splice_region_variant	69	0
Total	48215130	100
