# Supplementary material for: Genome-wide association studies of body size traits in Tibetan sheep
Source: BMC Genomics. 2024 Jul 30;25:739. doi: 10.1186/s12864-024-10633-3 (PMC11290296; doi:10.1186/s12864-024-10633-3)
Supplement: Supplementary file 12 — Supplementary Material 12 [file 12864_2024_10633_MOESM12_ESM.xlsx]

## Sheet: GO
Table S7-1. Results of enrichment by GO analysis for the candidate genes of body size traits
Term	Corrected p-value	Enrich Genes
cell projection part	6.12e-06	ALMS1, LOC114115358, SNAP91, SYNE2, DNAH14, TTLL1, KCNN2, ZMYND8, BBS9, ASAP1, APBA1, NRXN3, KCNAB1, SIPA1L2, UNC5C, EPB41L4A, NTRK2, ADGRB3, KCNH5, TTLL11, AUTS2, KANK1, SGIP1
plasma membrane bounded cell projection part	6.12e-06	EPB41L4A, UNC5C, ADGRB3, NTRK2, KCNAB1, NRXN3, SIPA1L2, AUTS2, KANK1, SGIP1, KCNH5, TTLL11, SNAP91, LOC114115358, ALMS1, APBA1, ASAP1, TTLL1, KCNN2, DNAH14, SYNE2, BBS9, ZMYND8
plasma membrane bounded cell projection	0.00013	LOC114115358, PHACTR4, SNAP91, ALMS1, APBA1, ASAP1, ZMYND8, ADCY5, CDK6, BBS9, DNAH14, SYNE2, KCNN2, TTLL1, NTRK2, ADGRB3, UNC5C, ADCY8, EPB41L4A, SIPA1L2, NRXN3, KCNAB1, SYT1, SGIP1, NAV2, AUTS2, KANK1, TTLL11, KCNH5
cell projection	0.00032	SIPA1L2, KCNAB1, NRXN3, ADGRB3, NTRK2, ADCY8, EPB41L4A, UNC5C, KCNH5, TTLL11, SGIP1, SYT1, AUTS2, KANK1, NAV2, ALMS1, SNAP91, LOC114115358, PHACTR4, ADCY5, CDK6, BBS9, ZMYND8, TTLL1, KCNN2, SYNE2, DNAH14, APBA1, ASAP1
plasma membrane part	0.01287	APBA1, ASAP1, KCNN2, SYNE2, ADCY5, BBS9, LOC114116634, SNAP91, LOC101102503, PTPRM, GRM7, LOC114117626, CACNA2D3, KANK1, SGIP1, KIT, KCNH5, ASTN1, EPB41L4A, ADCY8, OTOA, VANGL1, ADGRB3, NTRK2, GPC6, CDH18, NRXN3, KCNAB1, PTPRG
presynaptic active zone	0.02984	APBA1, SNAP91, ADCY8, NTRK2, NRXN3
cytoskeleton	0.03602	ALMS1, NCKAP5, LOC114115358, BBS9, CDK6, ADCY5, CCDC88C, TTLL1, DNAH14, SYNE2, MICAL2, ASAP1, SIPA1L2, TMOD3, LOC105607297, EPB41L4A, FYB1, TTLL11, KIFBP, SGIP1, FRYL, KIF26B, AUTS2, KANK1
cytoskeletal protein binding	0.00181	SNAP91, LOC114115358, PHACTR4, ALMS1, MICAL2, SYNE2, CCDC88C, ADCY8, EPB41L4A, UNC5C, TMOD3, CDH18, SIPA1L2, NAV2, SGIP1, KIF26B, KIFBP
actin filament-based process	0.00774	TMOD3, ELMO1, ADGRB3, EPB41L4A, PHACTR4, SIPA1L2, MICAL2, KIT, KANK1, AUTS2, CCDC88C, KCNN2, SYNE2
nervous system development	0.03445	ASTN1, KIFBP, HDAC2, FRYL, SMARCE1, AUTS2, KANK1, NAV2, SIPA1L2, PTPRG, NRXN3, KCNAB1, ADGRB3, NTRK2, UNC5C, CMTM8, CDK6, ZMYND8, CCDC88C, TTLL1, SYNE2, MBD5, ALMS1, SNAP91, PHACTR4, LOC114115358

## Sheet: KEGG
Table S7-2. Results of enrichment by KEGG analysis for the candidate genes of body size traits
Pathway	p-value	Pathway ID	Enrich Genes
Longevity regulating pathway - multiple species	0.000441295	ko04213	ADCY5, ADCY8, HDAC2, RPTOR
Bile secretion	0.00262547	ko04976	ADCY5, ADCY8, KCNN2, LOC114116634
Longevity regulating pathway	0.0135938	ko04211	ADCY5, ADCY8, RPTOR
Rap1 signaling pathway	0.0171046	ko04015	ADCY5, ADCY8, FYB1, KIT, MAGI3, SIPA1L2
Phospholipase D signaling pathway	0.0171179	ko04072	ADCY5, ADCY8, GRM7, KIT
Endocrine resistance	0.0207537	ko01522	ADCY5, ADCY8, LOC101116389
Melanogenesis	0.0236889	ko04916	ADCY5, ADCY8, KIT
Glutamatergic synapse	0.0290554	ko04724	ADCY5, ADCY8, GRM7
Insulin secretion	0.0343898	ko04911	ADCY5, ADCY8, KCNN2
Dilated cardiomyopathy	0.0356396	ko05414	ADCY5, ADCY8, CACNA2D3
Regulation of lipolysis in adipocytes	0.0418904	ko04923	ADCY5, ADCY8
cAMP signaling pathway	0.0454406	ko04024	ADCY5, ADCY8, GPHB5, LOC114116634
Ovarian steroidogenesis	0.0467258	ko04913	ADCY5, ADCY8
